# Supplementary material for: Clinical Relevance of Topical Antibiotic Use in Coselecting for Multidrug-Resistant Staphylococcus aureus: Insights from In Vitro and Ex Vivo Models
Source: Antimicrob Agents Chemother. 2021 Apr 19;65(5):e02048-20. doi: 10.1128/AAC.02048-20 (PMC8092865; doi:10.1128/AAC.02048-20)
Supplement: Supplemental file 0 [file AAC.02048-20-s000S1.xlsx]

## Sheet: Sheet1
Supplementary Table 1 – WGS and SNP analysis of isolates sequenced in this study
WGS ID	Comment	Reference genome / contig No. (N = No SNP identified compared to wild-type)	Nucleotide position in reference	Variant type	Reference nucleotide	Strain nucleotide	Coverage	Feature type	Strand	Nucleotide position in gene	Amino acid position in gene	Putative mutation effect	Gene	Putative gene product
DW-38-S034-SA	NZ14132wild-type	N
DW-38-S035-SA	NZ14132fusC	ARS14132_28	36815	snp	A	C	C:10 A:0	CDS	+	94/357	32/118	missense_variant c.94A>C p.Ile32Leu	sarT	HTH-type transcriptional regulator SarT
DW-38-S035-SA	NZ14132fusC	ARS14132_30	4044	ins	T	TATCCGA	TATCCGA:12 T:1
DW-38-S035-SA	NZ14132fusC	ARS14132_47	43336	snp	G	T	T:12 G:0	CDS	+	2115/2142	705/713	missense_variant c.2115G>T p.Glu705Asp	clfB	Clumping factor B
DW-38-S035-SA	NZ14132fusC	ARS14132_47	43342	snp	A	C	C:12 A:0	CDS	+	2121/2142	707/713	missense_variant c.2121A>C p.Glu707Asp	clfB	Clumping factor B
DW-38-S035-SA	NZ14132fusC	ARS14132_54	24	snp	A	C	C:10 A:0
DW-38-S035-SA	NZ14132fusC	ARS14132_78	122	snp	T	C	C:54 T:4
DW-38-S036-SA	NZ14132mupA	ARS14132_28	36815	snp	A	C	C:17 A:0	CDS	+	94/357	32/118	missense_variant c.94A>C p.Ile32Leu	sarT	HTH-type transcriptional regulator SarT
DW-38-S036-SA	NZ14132mupA	ARS14132_28	36824	snp	T	G	G:15 T:0	CDS	+	103/357	35/118	missense_variant c.103T>G p.Tyr35Asp	sarT	HTH-type transcriptional regulator SarT
DW-38-S036-SA	NZ14132mupA	ARS14132_28	36836	snp	T	G	G:14 T:0	CDS	+	115/357	39/118	missense_variant c.115T>G p.Leu39Val	sarT	HTH-type transcriptional regulator SarT
DW-38-S036-SA	NZ14132mupA	ARS14132_54	24	snp	A	C	C:11 A:0
DW-38-S037-SA	NZ14132wild-type (Fucidin-1)	ARS14132_78	113	snp	T	C	C:32 T:1
DW-38-S037-SA	NZ14132wild-type (Fucidin-1)	ARS14132_78	122	snp	T	C	C:36 T:1
DW-38-S038-SA	NZ14132wild-type (Fucidin-2)	ARS14132_28	36824	snp	T	G	G:11 T:0	CDS	+	103/357	35/118	missense_variant c.103T>G p.Tyr35Asp	sarT	HTH-type transcriptional regulator SarT
DW-38-S038-SA	NZ14132wild-type (Fucidin-2)	ARS14132_28	36836	snp	T	G	G:10 T:0	CDS	+	115/357	39/118	missense_variant c.115T>G p.Leu39Val	sarT	HTH-type transcriptional regulator SarT
DW-38-S038-SA	NZ14132wild-type (Fucidin-2)	ARS14132_78	113	snp	T	C	C:26 T:3
DW-38-S038-SA	NZ14132wild-type (Fucidin-2)	ARS14132_78	122	snp	T	C	C:26 T:1
DW-38-S039-SA	NZ14132wild-type (Fucidin-3)	ARS14132_28	36815	snp	A	C	C:11 A:0	CDS	+	94/357	32/118	missense_variant c.94A>C p.Ile32Leu	sarT	HTH-type transcriptional regulator SarT
DW-38-S039-SA	NZ14132wild-type (Fucidin-3)	ARS14132_28	36824	snp	T	G	G:11 T:0	CDS	+	103/357	35/118	missense_variant c.103T>G p.Tyr35Asp	sarT	HTH-type transcriptional regulator SarT
DW-38-S039-SA	NZ14132wild-type (Fucidin-3)	ARS14132_28	36836	snp	T	G	G:10 T:0	CDS	+	115/357	39/118	missense_variant c.115T>G p.Leu39Val	sarT	HTH-type transcriptional regulator SarT
DW-38-S039-SA	NZ14132wild-type (Fucidin-3)	ARS14132_54	24	snp	A	C	C:14 A:0
DW-38-S040-SA	NZ14132wild-type (Fucidin-4)	ARS14132_30	4044	ins	T	TATCCGA	TATCCGA:15 T:1
DW-38-S040-SA	NZ14132wild-type (Fucidin-4)	ARS14132_78	113	snp	T	C	C:43 T:0
DW-38-S040-SA	NZ14132wild-type (Fucidin-4)	ARS14132_78	122	snp	T	C	C:46 T:0
DW-38-S041-SA	NZ14132wild-type (Fucidin-5)	ARS14132_28	36815	snp	A	C	C:15 A:0	CDS	+	94/357	32/118	missense_variant c.94A>C p.Ile32Leu	sarT	HTH-type transcriptional regulator SarT
DW-38-S041-SA	NZ14132wild-type (Fucidin-5)	ARS14132_28	36824	snp	T	G	G:14 T:0	CDS	+	103/357	35/118	missense_variant c.103T>G p.Tyr35Asp	sarT	HTH-type transcriptional regulator SarT
DW-38-S041-SA	NZ14132wild-type (Fucidin-5)	ARS14132_28	36836	snp	T	G	G:14 T:0	CDS	+	115/357	39/118	missense_variant c.115T>G p.Leu39Val	sarT	HTH-type transcriptional regulator SarT
DW-38-S041-SA	NZ14132wild-type (Fucidin-5)	ARS14132_54	24	snp	A	C	C:10 A:0
DW-38-S041-SA	NZ14132wild-type (Fucidin-5)	ARS14132_78	113	snp	T	C	C:35 T:5
DW-38-S041-SA	NZ14132wild-type (Fucidin-5)	ARS14132_78	122	snp	T	C	C:40 T:3
DW-38-S042-SA	NZ14132wild-type (Bactroban-1)	ARS14132_28	36824	snp	T	G	G:10 T:0	CDS	+	103/357	35/118	missense_variant c.103T>G p.Tyr35Asp	sarT	HTH-type transcriptional regulator SarT
DW-38-S042-SA	NZ14132wild-type (Bactroban-1)	ARS14132_30	4044	ins	T	TATCCGA	TATCCGA:10 T:1
DW-38-S042-SA	NZ14132wild-type (Bactroban-1)	ARS14132_78	95	snp	A	T	T:11 A:1
DW-38-S042-SA	NZ14132wild-type (Bactroban-1)	ARS14132_78	113	snp	T	C	C:32 T:5
DW-38-S042-SA	NZ14132wild-type (Bactroban-1)	ARS14132_78	122	snp	T	C	C:32 T:1
DW-38-S043-SA	NZ14132wild-type (Bactroban-2)	ARS14132_28	36815	snp	A	C	C:24 A:0	CDS	+	94/357	32/118	missense_variant c.94A>C p.Ile32Leu	sarT	HTH-type transcriptional regulator SarT
DW-38-S043-SA	NZ14132wild-type (Bactroban-2)	ARS14132_28	36824	snp	T	G	G:24 T:0	CDS	+	103/357	35/118	missense_variant c.103T>G p.Tyr35Asp	sarT	HTH-type transcriptional regulator SarT
DW-38-S043-SA	NZ14132wild-type (Bactroban-2)	ARS14132_28	36836	snp	T	G	G:22 T:0	CDS	+	115/357	39/118	missense_variant c.115T>G p.Leu39Val	sarT	HTH-type transcriptional regulator SarT
DW-38-S043-SA	NZ14132wild-type (Bactroban-2)	ARS14132_30	4044	ins	T	TATCCGA	TATCCGA:17 T:1
DW-38-S043-SA	NZ14132wild-type (Bactroban-2)	ARS14132_54	24	snp	A	C	C:11 A:0
DW-38-S043-SA	NZ14132wild-type (Bactroban-2)	ARS14132_58	75794	snp	G	C	C:14 G:0
DW-38-S043-SA	NZ14132wild-type (Bactroban-2)	ARS14132_78	113	snp	T	C	C:34 T:6
DW-38-S043-SA	NZ14132wild-type (Bactroban-2)	ARS14132_78	122	snp	T	C	C:41 T:2
DW-38-S044-SA	NZ14132wild-type (Bactroban-3)	ARS14132_28	36815	snp	A	C	C:13 A:0	CDS	+	94/357	32/118	missense_variant c.94A>C p.Ile32Leu	sarT	HTH-type transcriptional regulator SarT
DW-38-S044-SA	NZ14132wild-type (Bactroban-3)	ARS14132_28	36824	snp	T	G	G:12 T:0	CDS	+	103/357	35/118	missense_variant c.103T>G p.Tyr35Asp	sarT	HTH-type transcriptional regulator SarT
DW-38-S044-SA	NZ14132wild-type (Bactroban-3)	ARS14132_28	36836	snp	T	G	G:10 T:0	CDS	+	115/357	39/118	missense_variant c.115T>G p.Leu39Val	sarT	HTH-type transcriptional regulator SarT
DW-38-S044-SA	NZ14132wild-type (Bactroban-3)	ARS14132_78	113	snp	T	C	C:30 T:5
DW-38-S044-SA	NZ14132wild-type (Bactroban-3)	ARS14132_78	122	snp	T	C	C:32 T:4
DW-38-S045-SA	NZ14132wild-type (Bactroban-4)	ARS14132_77	148774	snp	A	C	C:203 A:4	CDS	-	297/939	99/312	missense_variant c.297T>G p.Ser99Arg	prmA	Ribosomal protein L11 methyltransferase
DW-38-S046-SA	NZ14132wild-type (Bactroban-5)	ARS14132_28	36815	snp	A	C	C:10 A:0	CDS	+	94/357	32/118	missense_variant c.94A>C p.Ile32Leu	sarT	HTH-type transcriptional regulator SarT
DW-38-S046-SA	NZ14132wild-type (Bactroban-5)	ARS14132_28	36824	snp	T	G	G:10 T:0	CDS	+	103/357	35/118	missense_variant c.103T>G p.Tyr35Asp	sarT	HTH-type transcriptional regulator SarT
DW-38-S046-SA	NZ14132wild-type (Bactroban-5)	ARS14132_28	36836	snp	T	G	G:11 T:0	CDS	+	115/357	39/118	missense_variant c.115T>G p.Leu39Val	sarT	HTH-type transcriptional regulator SarT
DW-38-S046-SA	NZ14132wild-type (Bactroban-5)	ARS14132_30	4044	ins	T	TATCCGA	TATCCGA:10 T:0
DW-38-S046-SA	NZ14132wild-type (Bactroban-5)	ARS14132_77	21776	snp	A	G	G:107 A:0	CDS	-	593/939	198/312	missense_variant c.593T>C p.Met198Thr	hlgC_2	Gamma-hemolysin component C
DW-38-S001-SA	NZ14132fusC::fusC	ARS14132_28	36815	snp	A	C	C:23 A:0	CDS	+	94/357	32/118	missense_variant c.94A>C p.Ile32Leu	sarT	HTH-type transcriptional regulator SarT
DW-38-S001-SA	NZ14132fusC::fusC	ARS14132_28	36824	snp	T	G	G:21 T:2	CDS	+	103/357	35/118	missense_variant c.103T>G p.Tyr35Asp	sarT	HTH-type transcriptional regulator SarT
DW-38-S001-SA	NZ14132fusC::fusC	ARS14132_28	36836	snp	T	G	G:28 T:0	CDS	+	115/357	39/118	missense_variant c.115T>G p.Leu39Val	sarT	HTH-type transcriptional regulator SarT
DW-38-S001-SA	NZ14132fusC::fusC	ARS14132_45	46	snp	T	C	C:20 T:3	CDS	-	414/420	138/139	synonymous_variant c.414A>G p.Ser138Ser		hypothetical protein
DW-38-S001-SA	NZ14132fusC::fusC	ARS14132_45	57	complex	TATAA	CATAC	CATAC:16 TATAA:0	CDS	-	403/420	133/139	missense_variant c.399_403delTTATAinsGTATG p.Lys135Glu		hypothetical protein
DW-38-S001-SA	NZ14132fusC::fusC	ARS14132_47	43336	snp	G	T	T:16 G:2	CDS	+	2115/2142	705/713	missense_variant c.2115G>T p.Glu705Asp	clfB	Clumping factor B
DW-38-S001-SA	NZ14132fusC::fusC	ARS14132_54	24	snp	A	C	C:20 A:0
DW-38-S001-SA	NZ14132fusC::fusC	ARS14132_58	75794	snp	G	C	C:20 G:0
DW-38-S001-SA	NZ14132fusC::fusC	ARS14132_63	38089	snp	G	C	C:64 G:0	CDS	+	237/639	79/212	synonymous_variant c.237G>C p.Val79Val	fusC	fusidic acid resistance EF-G-binding protein FusC
DW-38-S001-SA	NZ14132fusC::fusC	ARS14132_75	23	snp	A	C	C:11 A:0
DW-38-S001-SA	NZ14132fusC::fusC	ARS14132_78	95	snp	A	T	T:17 A:0
DW-38-S005-SA	NZ14132mupA::mupA	ARS14132_28	36815	snp	A	C	C:27 A:0	CDS	+	94/357	32/118	missense_variant c.94A>C p.Ile32Leu	sarT	HTH-type transcriptional regulator SarT
DW-38-S005-SA	NZ14132mupA::mupA	ARS14132_28	36824	snp	T	G	G:28 T:0	CDS	+	103/357	35/118	missense_variant c.103T>G p.Tyr35Asp	sarT	HTH-type transcriptional regulator SarT
DW-38-S005-SA	NZ14132mupA::mupA	ARS14132_28	36836	snp	T	G	G:23 T:0	CDS	+	115/357	39/118	missense_variant c.115T>G p.Leu39Val	sarT	HTH-type transcriptional regulator SarT
DW-38-S005-SA	NZ14132mupA::mupA	ARS14132_47	43336	snp	G	T	T:18 G:2	CDS	+	2115/2142	705/713	missense_variant c.2115G>T p.Glu705Asp	clfB	Clumping factor B
DW-38-S005-SA	NZ14132mupA::mupA	ARS14132_47	43342	snp	A	C	C:14 A:0	CDS	+	2121/2142	707/713	missense_variant c.2121A>C p.Glu707Asp	clfB	Clumping factor B
DW-38-S005-SA	NZ14132mupA::mupA	ARS14132_54	24	snp	A	C	C:11 A:0
DW-38-S005-SA	NZ14132mupA::mupA	ARS14132_58	75794	snp	G	C	C:23 G:0
DW-38-S005-SA	NZ14132mupA::mupA	ARS14132_75	13453	snp	A	C	C:651 A:0	CDS	-	1509/3075	503/1024	synonymous_variant c.1509T>G p.Ser503Ser	ileS_2	Isoleucine--tRNA ligase
DW-38-S005-SA	NZ14132mupA::mupA	ARS14132_78	65	snp	A	T	T:9 A:0
DW-38-S005-SA	NZ14132mupA::mupA	ARS14132_78	77	snp	T	C	C:10 T:1
DW-38-S014-SA	NZ14132fusC::fusC(Fucidin-1)	ARS14132_28	36815	snp	A	C	C:16 A:0	CDS	+	94/357	32/118	missense_variant c.94A>C p.Ile32Leu	sarT	HTH-type transcriptional regulator SarT
DW-38-S014-SA	NZ14132fusC::fusC(Fucidin-1)	ARS14132_28	36824	snp	T	G	G:15 T:0	CDS	+	103/357	35/118	missense_variant c.103T>G p.Tyr35Asp	sarT	HTH-type transcriptional regulator SarT
DW-38-S014-SA	NZ14132fusC::fusC(Fucidin-1)	ARS14132_28	36836	snp	T	G	G:17 T:0	CDS	+	115/357	39/118	missense_variant c.115T>G p.Leu39Val	sarT	HTH-type transcriptional regulator SarT
DW-38-S014-SA	NZ14132fusC::fusC(Fucidin-1)	ARS14132_47	43336	snp	G	T	T:24 G:3	CDS	+	2115/2142	705/713	missense_variant c.2115G>T p.Glu705Asp	clfB	Clumping factor B
DW-38-S014-SA	NZ14132fusC::fusC(Fucidin-1)	ARS14132_47	43342	snp	A	C	C:22 A:3	CDS	+	2121/2142	707/713	missense_variant c.2121A>C p.Glu707Asp	clfB	Clumping factor B
DW-38-S014-SA	NZ14132fusC::fusC(Fucidin-1)	ARS14132_47	43348	snp	A	C	C:15 A:3	CDS	+	2127/2142	709/713	missense_variant c.2127A>C p.Glu709Asp	clfB	Clumping factor B
DW-38-S014-SA	NZ14132fusC::fusC(Fucidin-1)	ARS14132_54	24	snp	A	C	C:14 A:0
DW-38-S014-SA	NZ14132fusC::fusC(Fucidin-1)	ARS14132_63	38089	snp	G	C	C:32 G:0	CDS	+	237/639	79/212	synonymous_variant c.237G>C p.Val79Val	fusC	fusidic acid resistance EF-G-binding protein FusC
DW-38-S014-SA	NZ14132fusC::fusC(Fucidin-1)	ARS14132_78	65	snp	A	T	T:10 A:0
DW-38-S014-SA	NZ14132fusC::fusC(Fucidin-1)	ARS14132_78	113	snp	T	C	C:57 T:4
DW-38-S014-SA	NZ14132fusC::fusC(Fucidin-1)	ARS14132_78	122	snp	T	C	C:63 T:2
DW-38-S015-SA	NZ14132fusC::fusC(Fucidin-2)	ARS14132_28	36815	snp	A	C	C:11 A:0	CDS	+	94/357	32/118	missense_variant c.94A>C p.Ile32Leu	sarT	HTH-type transcriptional regulator SarT
DW-38-S015-SA	NZ14132fusC::fusC(Fucidin-2)	ARS14132_28	36824	snp	T	G	G:11 T:0	CDS	+	103/357	35/118	missense_variant c.103T>G p.Tyr35Asp	sarT	HTH-type transcriptional regulator SarT
DW-38-S015-SA	NZ14132fusC::fusC(Fucidin-2)	ARS14132_28	36836	snp	T	G	G:11 T:0	CDS	+	115/357	39/118	missense_variant c.115T>G p.Leu39Val	sarT	HTH-type transcriptional regulator SarT
DW-38-S015-SA	NZ14132fusC::fusC(Fucidin-2)	ARS14132_30	4044	ins	T	TATCCGA	TATCCGA:16 T:2
DW-38-S015-SA	NZ14132fusC::fusC(Fucidin-2)	ARS14132_30	4063	complex	GTCGGAA	ATCTGAG	ATCTGAG:6 GTCGGAA:0
DW-38-S015-SA	NZ14132fusC::fusC(Fucidin-2)	ARS14132_47	43336	snp	G	T	T:16 G:3	CDS	+	2115/2142	705/713	missense_variant c.2115G>T p.Glu705Asp	clfB	Clumping factor B
DW-38-S015-SA	NZ14132fusC::fusC(Fucidin-2)	ARS14132_47	43342	snp	A	C	C:14 A:4	CDS	+	2121/2142	707/713	missense_variant c.2121A>C p.Glu707Asp	clfB	Clumping factor B
DW-38-S015-SA	NZ14132fusC::fusC(Fucidin-2)	ARS14132_54	24	snp	A	C	C:12 A:0
DW-38-S015-SA	NZ14132fusC::fusC(Fucidin-2)	ARS14132_63	38089	snp	G	C	C:24 G:0	CDS	+	237/639	79/212	synonymous_variant c.237G>C p.Val79Val	fusC	fusidic acid resistance EF-G-binding protein FusC
DW-38-S015-SA	NZ14132fusC::fusC(Fucidin-2)	ARS14132_78	122	snp	T	C	C:61 T:5
DW-38-S016-SA	NZ14132fusC::fusC(Fucidin-3)	ARS14132_47	43336	snp	G	T	T:15 G:1	CDS	+	2115/2142	705/713	missense_variant c.2115G>T p.Glu705Asp	clfB	Clumping factor B
DW-38-S016-SA	NZ14132fusC::fusC(Fucidin-3)	ARS14132_47	43342	snp	A	C	C:14 A:0	CDS	+	2121/2142	707/713	missense_variant c.2121A>C p.Glu707Asp	clfB	Clumping factor B
DW-38-S016-SA	NZ14132fusC::fusC(Fucidin-3)	ARS14132_58	75794	snp	G	C	C:13 G:0
DW-38-S016-SA	NZ14132fusC::fusC(Fucidin-3)	ARS14132_63	38089	snp	G	C	C:25 G:0	CDS	+	237/639	79/212	synonymous_variant c.237G>C p.Val79Val	fusC	fusidic acid resistance EF-G-binding protein FusC
DW-38-S016-SA	NZ14132fusC::fusC(Fucidin-3)	ARS14132_78	77	snp	T	C	C:9 T:1
DW-38-S016-SA	NZ14132fusC::fusC(Fucidin-3)	ARS14132_78	113	snp	T	C	C:62 T:8
DW-38-S016-SA	NZ14132fusC::fusC(Fucidin-3)	ARS14132_78	122	snp	T	C	C:77 T:2
DW-38-S017-SA	NZ14132fusC::fusC(Fucidin-4)	ARS14132_28	36815	snp	A	C	C:15 A:0	CDS	+	94/357	32/118	missense_variant c.94A>C p.Ile32Leu	sarT	HTH-type transcriptional regulator SarT
DW-38-S017-SA	NZ14132fusC::fusC(Fucidin-4)	ARS14132_28	36824	snp	T	G	G:15 T:0	CDS	+	103/357	35/118	missense_variant c.103T>G p.Tyr35Asp	sarT	HTH-type transcriptional regulator SarT
DW-38-S017-SA	NZ14132fusC::fusC(Fucidin-4)	ARS14132_28	36836	snp	T	G	G:13 T:0	CDS	+	115/357	39/118	missense_variant c.115T>G p.Leu39Val	sarT	HTH-type transcriptional regulator SarT
DW-38-S017-SA	NZ14132fusC::fusC(Fucidin-4)	ARS14132_47	43336	snp	G	T	T:9 G:1	CDS	+	2115/2142	705/713	missense_variant c.2115G>T p.Glu705Asp	clfB	Clumping factor B
DW-38-S017-SA	NZ14132fusC::fusC(Fucidin-4)	ARS14132_63	38089	snp	G	C	C:20 G:0	CDS	+	237/639	79/212	synonymous_variant c.237G>C p.Val79Val	fusC	fusidic acid resistance EF-G-binding protein FusC
DW-38-S017-SA	NZ14132fusC::fusC(Fucidin-4)	ARS14132_77	111538	snp	G	A	A:312 G:0	CDS	-	977/1347	326/448	missense_variant c.977C>T p.Thr326Ile	gcvPA	putative glycine dehydrogenase (decarboxylating) subunit 1
DW-38-S017-SA	NZ14132fusC::fusC(Fucidin-4)	ARS14132_78	95	snp	A	T	T:12 A:4
DW-38-S017-SA	NZ14132fusC::fusC(Fucidin-4)	ARS14132_78	122	snp	T	C	C:61 T:4
DW-38-S018-SA	NZ14132fusC::fusC(Fucidin-5)	ARS14132_28	36815	snp	A	C	C:18 A:0	CDS	+	94/357	32/118	missense_variant c.94A>C p.Ile32Leu	sarT	HTH-type transcriptional regulator SarT
DW-38-S018-SA	NZ14132fusC::fusC(Fucidin-5)	ARS14132_28	36824	snp	T	G	G:20 T:0	CDS	+	103/357	35/118	missense_variant c.103T>G p.Tyr35Asp	sarT	HTH-type transcriptional regulator SarT
DW-38-S018-SA	NZ14132fusC::fusC(Fucidin-5)	ARS14132_28	36836	snp	T	G	G:20 T:0	CDS	+	115/357	39/118	missense_variant c.115T>G p.Leu39Val	sarT	HTH-type transcriptional regulator SarT
DW-38-S018-SA	NZ14132fusC::fusC(Fucidin-5)	ARS14132_47	43336	snp	G	T	T:21 G:3	CDS	+	2115/2142	705/713	missense_variant c.2115G>T p.Glu705Asp	clfB	Clumping factor B
DW-38-S018-SA	NZ14132fusC::fusC(Fucidin-5)	ARS14132_47	43342	snp	A	C	C:17 A:0	CDS	+	2121/2142	707/713	missense_variant c.2121A>C p.Glu707Asp	clfB	Clumping factor B
DW-38-S018-SA	NZ14132fusC::fusC(Fucidin-5)	ARS14132_47	43348	snp	A	C	C:11 A:0	CDS	+	2127/2142	709/713	missense_variant c.2127A>C p.Glu709Asp	clfB	Clumping factor B
DW-38-S018-SA	NZ14132fusC::fusC(Fucidin-5)	ARS14132_58	74828	snp	T	C	C:175 T:0	CDS	-	257/1278	86/425	missense_variant c.257A>G p.Glu86Gly	gltT	Proton/sodium-glutamate symport protein
DW-38-S018-SA	NZ14132fusC::fusC(Fucidin-5)	ARS14132_63	38089	snp	G	C	C:15 G:0	CDS	+	237/639	79/212	synonymous_variant c.237G>C p.Val79Val	fusC	fusidic acid resistance EF-G-binding protein FusC
DW-38-S018-SA	NZ14132fusC::fusC(Fucidin-5)	ARS14132_71	122183	snp	A	G	G:72 A:0
DW-38-S018-SA	NZ14132fusC::fusC(Fucidin-5)	ARS14132_78	95	snp	A	T	T:18 A:5
DW-38-S018-SA	NZ14132fusC::fusC(Fucidin-5)	ARS14132_78	113	snp	T	C	C:66 T:9
DW-38-S018-SA	NZ14132fusC::fusC(Fucidin-5)	ARS14132_78	122	snp	T	C	C:71 T:6
DW-38-S029-SA	NZ14132mupA::mupA(Bactroban-1)	ARS14132_28	36836	snp	T	G	G:10 T:0	CDS	+	115/357	39/118	missense_variant c.115T>G p.Leu39Val	sarT	HTH-type transcriptional regulator SarT
DW-38-S029-SA	NZ14132mupA::mupA(Bactroban-1)	ARS14132_36	39678	snp	C	T	T:297 C:0	CDS	-	871/1755	291/584	missense_variant c.871G>A p.Asp291Asn	ypdA	Sensor histidine kinase YpdA
DW-38-S029-SA	NZ14132mupA::mupA(Bactroban-1)	ARS14132_47	43336	snp	G	T	T:10 G:1	CDS	+	2115/2142	705/713	missense_variant c.2115G>T p.Glu705Asp	clfB	Clumping factor B
DW-38-S029-SA	NZ14132mupA::mupA(Bactroban-1)	ARS14132_75	13453	snp	A	C	C:747 A:1	CDS	-	1509/3075	503/1024	synonymous_variant c.1509T>G p.Ser503Ser	ileS_2	Isoleucine--tRNA ligase
DW-38-S029-SA	NZ14132mupA::mupA(Bactroban-1)	ARS14132_78	95	snp	A	T	T:18 A:0
DW-38-S029-SA	NZ14132mupA::mupA(Bactroban-1)	ARS14132_78	113	snp	T	C	C:56 T:6
DW-38-S029-SA	NZ14132mupA::mupA(Bactroban-1)	ARS14132_78	122	snp	T	C	C:66 T:2
DW-38-S030-SA	NZ14132mupA::mupA(Bactroban-2)	ARS14132_28	36815	snp	A	C	C:10 A:0	CDS	+	94/357	32/118	missense_variant c.94A>C p.Ile32Leu	sarT	HTH-type transcriptional regulator SarT
DW-38-S030-SA	NZ14132mupA::mupA(Bactroban-2)	ARS14132_28	36824	snp	T	G	G:10 T:0	CDS	+	103/357	35/118	missense_variant c.103T>G p.Tyr35Asp	sarT	HTH-type transcriptional regulator SarT
DW-38-S030-SA	NZ14132mupA::mupA(Bactroban-2)	ARS14132_47	43336	snp	G	T	T:14 G:3	CDS	+	2115/2142	705/713	missense_variant c.2115G>T p.Glu705Asp	clfB	Clumping factor B
DW-38-S030-SA	NZ14132mupA::mupA(Bactroban-2)	ARS14132_47	43342	snp	A	C	C:11 A:2	CDS	+	2121/2142	707/713	missense_variant c.2121A>C p.Glu707Asp	clfB	Clumping factor B
DW-38-S030-SA	NZ14132mupA::mupA(Bactroban-2)	ARS14132_47	43348	snp	A	C	C:9 A:1	CDS	+	2127/2142	709/713	missense_variant c.2127A>C p.Glu709Asp	clfB	Clumping factor B
DW-38-S030-SA	NZ14132mupA::mupA(Bactroban-2)	ARS14132_54	24	snp	A	C	C:10 A:0
DW-38-S030-SA	NZ14132mupA::mupA(Bactroban-2)	ARS14132_75	13453	snp	A	C	C:720 A:5	CDS	-	1509/3075	503/1024	synonymous_variant c.1509T>G p.Ser503Ser	ileS_2	Isoleucine--tRNA ligase
DW-38-S030-SA	NZ14132mupA::mupA(Bactroban-2)	ARS14132_78	122	snp	T	C	C:78 T:7
DW-38-S031-SA	NZ14132mupA::mupA(Bactroban-3)	ARS14132_28	36815	snp	A	C	C:15 A:0	CDS	+	94/357	32/118	missense_variant c.94A>C p.Ile32Leu	sarT	HTH-type transcriptional regulator SarT
DW-38-S031-SA	NZ14132mupA::mupA(Bactroban-3)	ARS14132_28	36824	snp	T	G	G:15 T:0	CDS	+	103/357	35/118	missense_variant c.103T>G p.Tyr35Asp	sarT	HTH-type transcriptional regulator SarT
DW-38-S031-SA	NZ14132mupA::mupA(Bactroban-3)	ARS14132_28	36836	snp	T	G	G:17 T:0	CDS	+	115/357	39/118	missense_variant c.115T>G p.Leu39Val	sarT	HTH-type transcriptional regulator SarT
DW-38-S031-SA	NZ14132mupA::mupA(Bactroban-3)	ARS14132_47	43336	snp	G	T	T:19 G:1	CDS	+	2115/2142	705/713	missense_variant c.2115G>T p.Glu705Asp	clfB	Clumping factor B
DW-38-S031-SA	NZ14132mupA::mupA(Bactroban-3)	ARS14132_47	43342	snp	A	C	C:13 A:2	CDS	+	2121/2142	707/713	missense_variant c.2121A>C p.Glu707Asp	clfB	Clumping factor B
DW-38-S031-SA	NZ14132mupA::mupA(Bactroban-3)	ARS14132_54	24	snp	A	C	C:12 A:0
DW-38-S031-SA	NZ14132mupA::mupA(Bactroban-3)	ARS14132_75	13453	snp	A	C	C:696 A:0	CDS	-	1509/3075	503/1024	synonymous_variant c.1509T>G p.Ser503Ser	ileS_2	Isoleucine--tRNA ligase
DW-38-S031-SA	NZ14132mupA::mupA(Bactroban-3)	ARS14132_78	65	snp	A	T	T:8 A:1
DW-38-S031-SA	NZ14132mupA::mupA(Bactroban-3)	ARS14132_78	122	snp	T	C	C:57 T:6
DW-38-S032-SA	NZ14132mupA::mupA(Bactroban-4)	ARS14132_28	36815	snp	A	C	C:15 A:0	CDS	+	94/357	32/118	missense_variant c.94A>C p.Ile32Leu	sarT	HTH-type transcriptional regulator SarT
DW-38-S032-SA	NZ14132mupA::mupA(Bactroban-4)	ARS14132_28	36824	snp	T	G	G:16 T:0	CDS	+	103/357	35/118	missense_variant c.103T>G p.Tyr35Asp	sarT	HTH-type transcriptional regulator SarT
DW-38-S032-SA	NZ14132mupA::mupA(Bactroban-4)	ARS14132_28	36836	snp	T	G	G:16 T:0	CDS	+	115/357	39/118	missense_variant c.115T>G p.Leu39Val	sarT	HTH-type transcriptional regulator SarT
DW-38-S032-SA	NZ14132mupA::mupA(Bactroban-4)	ARS14132_47	43336	snp	G	T	T:17 G:2	CDS	+	2115/2142	705/713	missense_variant c.2115G>T p.Glu705Asp	clfB	Clumping factor B
DW-38-S032-SA	NZ14132mupA::mupA(Bactroban-4)	ARS14132_47	43342	snp	A	C	C:15 A:3	CDS	+	2121/2142	707/713	missense_variant c.2121A>C p.Glu707Asp	clfB	Clumping factor B
DW-38-S032-SA	NZ14132mupA::mupA(Bactroban-4)	ARS14132_58	75794	snp	G	C	C:11 G:0
DW-38-S032-SA	NZ14132mupA::mupA(Bactroban-4)	ARS14132_75	13453	snp	A	C	C:502 A:1	CDS	-	1509/3075	503/1024	synonymous_variant c.1509T>G p.Ser503Ser	ileS_2	Isoleucine--tRNA ligase
DW-38-S032-SA	NZ14132mupA::mupA(Bactroban-4)	ARS14132_78	65	snp	A	T	T:8 A:0
DW-38-S032-SA	NZ14132mupA::mupA(Bactroban-4)	ARS14132_78	113	snp	T	C	C:57 T:11
DW-38-S032-SA	NZ14132mupA::mupA(Bactroban-4)	ARS14132_78	122	snp	T	C	C:77 T:4
DW-38-S033-SA	NZ14132mupA::mupA(Bactroban-5)	ARS14132_30	4061	complex	CTG	GTA	GTA:2 CTG:0
DW-38-S033-SA	NZ14132mupA::mupA(Bactroban-5)	ARS14132_47	43336	snp	G	T	T:14 G:1	CDS	+	2115/2142	705/713	missense_variant c.2115G>T p.Glu705Asp	clfB	Clumping factor B
DW-38-S033-SA	NZ14132mupA::mupA(Bactroban-5)	ARS14132_50	7800	snp	G	A	A:138 G:0	CDS	+	979/996	327/331	missense_variant c.979G>A p.Val327Met		hypothetical protein
DW-38-S033-SA	NZ14132mupA::mupA(Bactroban-5)	ARS14132_75	13453	snp	A	C	C:687 A:2	CDS	-	1509/3075	503/1024	synonymous_variant c.1509T>G p.Ser503Ser	ileS_2	Isoleucine--tRNA ligase
DW-38-S033-SA	NZ14132mupA::mupA(Bactroban-5)	ARS14132_78	95	snp	A	C	C:1 A:0
DW-38-S033-SA	NZ14132mupA::mupA(Bactroban-5)	ARS14132_78	122	snp	T	C	C:83 T:4
DW-38-S047-SA	NZ14487wild-type	N
DW-38-S048-SA	NZ14487fusC	ARS14487_Chromosome	207430	ins	C	CA	CA:8 C:0
DW-38-S048-SA	NZ14487fusC	ARS14487_Chromosome	593563	ins	G	GA	GA:12 G:0
DW-38-S048-SA	NZ14487fusC	ARS14487_Chromosome	979435	ins	A	AT	AT:14 A:0	CDS	+	648/651	216/216	frameshift_variant c.647dupT p.Leu216fs		major facilitator superfamily protein
DW-38-S048-SA	NZ14487fusC	ARS14487_Chromosome	1336007	ins	G	GT	GT:12 G:0
DW-38-S048-SA	NZ14487fusC	ARS14487_Chromosome	1555030	ins	C	CT	CT:12 C:0
DW-38-S048-SA	NZ14487fusC	ARS14487_Chromosome	1941420	ins	G	GT	GT:14 G:0
DW-38-S048-SA	NZ14487fusC	ARS14487_Chromosome	2749153	snp	C	A	A:16 C:0	Polymorphism	+			intergenic_region n.2749153C>A
DW-38-S048-SA	NZ14487fusC	ARS14487_Chromosome	2790195	ins	C	CT	CT:10 C:0
DW-38-S049-SA	NZ14487mupA	ARS14487_Chromosome	207430	ins	C	CA	CA:12 C:0
DW-38-S049-SA	NZ14487mupA	ARS14487_Chromosome	593563	ins	G	GA	GA:14 G:0
DW-38-S049-SA	NZ14487mupA	ARS14487_Chromosome	979435	ins	A	AT	AT:12 A:0	CDS	+	648/651	216/216	frameshift_variant c.647dupT p.Leu216fs		major facilitator superfamily protein
DW-38-S049-SA	NZ14487mupA	ARS14487_Chromosome	1437532	ins	T	TA	TA:12 T:0
DW-38-S049-SA	NZ14487mupA	ARS14487_Chromosome	1555030	ins	C	CT	CT:14 C:0
DW-38-S049-SA	NZ14487mupA	ARS14487_Chromosome	1922831	ins	A	AT	AT:15 A:0	CDS	-	477/492	159/163	frameshift_variant c.477dupA p.Tyr160fs		hypothetical protein
DW-38-S049-SA	NZ14487mupA	ARS14487_Chromosome	2600970	ins	A	AT	AT:10 A:0
DW-38-S049-SA	NZ14487mupA	ARS14487_Chromosome	2790195	ins	C	CT	CT:11 C:0
DW-38-S050-SA	NZ14487wild-type (Fucidin-1)	ARS14487_Chromosome	870555	snp	G	A	A:127 G:1	Polymorphism	+	1395/1398	465/465	synonymous_variant c.1395G>A p.Gly465Gly	sufB	ABC superfamily ATP binding cassette transporter, membrane protein
DW-38-S050-SA	NZ14487wild-type (Fucidin-1)	ARS14487_Chromosome	870595	snp	G	A	A:66 G:0	Polymorphism	+			intragenic_variant n.870595G>A
DW-38-S050-SA	NZ14487wild-type (Fucidin-1)	ARS14487_Chromosome	979435	ins	A	AT	AT:10 A:0	CDS	+	648/651	216/216	frameshift_variant c.647dupT p.Leu216fs		major facilitator superfamily protein
DW-38-S050-SA	NZ14487wild-type (Fucidin-1)	ARS14487_Chromosome	1336007	ins	G	GT	GT:12 G:0
DW-38-S050-SA	NZ14487wild-type (Fucidin-1)	ARS14487_Chromosome	1555030	ins	C	CT	CT:13 C:0
DW-38-S051-SA	NZ14487wild-type (Fucidin-2)	ARS14487_Chromosome	1336007	ins	G	GT	GT:12 G:0
DW-38-S051-SA	NZ14487wild-type (Fucidin-2)	ARS14487_Chromosome	1437532	ins	T	TA	TA:8 T:0
DW-38-S051-SA	NZ14487wild-type (Fucidin-2)	ARS14487_Chromosome	1555030	ins	C	CT	CT:12 C:0
DW-38-S052-SA	NZ14487wild-type (Fucidin-3)	ARS14487_Chromosome	979435	ins	A	AT	AT:10 A:0	CDS	+	648/651	216/216	frameshift_variant c.647dupT p.Leu216fs		major facilitator superfamily protein
DW-38-S052-SA	NZ14487wild-type (Fucidin-3)	ARS14487_Chromosome	1437532	ins	T	TA	TA:15 T:0
DW-38-S052-SA	NZ14487wild-type (Fucidin-3)	ARS14487_Chromosome	1555030	ins	C	CT	CT:10 C:0
DW-38-S052-SA	NZ14487wild-type (Fucidin-3)	ARS14487_Chromosome	1922831	ins	A	AT	AT:11 A:0	CDS	-	477/492	159/163	frameshift_variant c.477dupA p.Tyr160fs		hypothetical protein
DW-38-S052-SA	NZ14487wild-type (Fucidin-3)	ARS14487_Chromosome	2749153	snp	C	A	A:15 C:0	Polymorphism	+			intergenic_region n.2749153C>A
DW-38-S052-SA	NZ14487wild-type (Fucidin-3)	ARS14487_Chromosome	2790195	ins	C	CT	CT:12 C:0
DW-38-S053-SA	NZ14487wild-type (Fucidin-4)	ARS14487_Chromosome	153503	snp	A	G	G:46 A:0	Polymorphism	+	15/471	5/156	synonymous_variant c.15A>G p.Thr5Thr	cap8J	capsular polysaccharide synthesis enzyme Cap8J
DW-38-S053-SA	NZ14487wild-type (Fucidin-4)	ARS14487_Chromosome	207430	ins	C	CA	CA:12 C:0
DW-38-S053-SA	NZ14487wild-type (Fucidin-4)	ARS14487_Chromosome	378515	snp	C	T	T:328 C:0	Polymorphism	+	343/753	115/250	missense_variant c.343G>A p.Ala115Thr		putative cyclase enzyme
DW-38-S053-SA	NZ14487wild-type (Fucidin-4)	ARS14487_Chromosome	593563	ins	G	GA	GA:13 G:0
DW-38-S053-SA	NZ14487wild-type (Fucidin-4)	ARS14487_Chromosome	979435	ins	A	AT	AT:28 A:0	CDS	+	648/651	216/216	frameshift_variant c.647dupT p.Leu216fs		major facilitator superfamily protein
DW-38-S053-SA	NZ14487wild-type (Fucidin-4)	ARS14487_Chromosome	1336007	ins	G	GT	GT:15 G:0
DW-38-S053-SA	NZ14487wild-type (Fucidin-4)	ARS14487_Chromosome	1437532	ins	T	TA	TA:13 T:0
DW-38-S053-SA	NZ14487wild-type (Fucidin-4)	ARS14487_Chromosome	1555030	ins	C	CT	CT:20 C:0
DW-38-S053-SA	NZ14487wild-type (Fucidin-4)	ARS14487_Chromosome	1555160	ins	G	GT	GT:10 G:0
DW-38-S053-SA	NZ14487wild-type (Fucidin-4)	ARS14487_Chromosome	1922831	ins	A	AT	AT:13 A:0	CDS	-	477/492	159/163	frameshift_variant c.477dupA p.Tyr160fs		hypothetical protein
DW-38-S053-SA	NZ14487wild-type (Fucidin-4)	ARS14487_Chromosome	2687068	snp	A	G	G:397 A:0	Polymorphism	+			intergenic_region n.2687068A>G
DW-38-S054-SA	NZ14487wild-type (Fucidin-5)	ARS14487_Chromosome	593563	ins	G	GA	GA:10 G:0
DW-38-S054-SA	NZ14487wild-type (Fucidin-5)	ARS14487_Chromosome	1555160	ins	G	GT	GT:11 G:0
DW-38-S055-SA	NZ14487wild-type (Bactroban-1)	ARS14487_Chromosome	207430	ins	C	CA	CA:10 C:0
DW-38-S055-SA	NZ14487wild-type (Bactroban-1)	ARS14487_Chromosome	593563	ins	G	GA	GA:13 G:0
DW-38-S055-SA	NZ14487wild-type (Bactroban-1)	ARS14487_Chromosome	979435	ins	A	AT	AT:14 A:0	CDS	+	648/651	216/216	frameshift_variant c.647dupT p.Leu216fs		major facilitator superfamily protein
DW-38-S055-SA	NZ14487wild-type (Bactroban-1)	ARS14487_Chromosome	1336007	ins	G	GT	GT:17 G:0
DW-38-S055-SA	NZ14487wild-type (Bactroban-1)	ARS14487_Chromosome	1437532	ins	T	TA	TA:10 T:0
DW-38-S055-SA	NZ14487wild-type (Bactroban-1)	ARS14487_Chromosome	1555030	ins	C	CT	CT:20 C:0
DW-38-S055-SA	NZ14487wild-type (Bactroban-1)	ARS14487_Chromosome	1919642	ins	A	AT	AT:9 A:0	CDS	-	989/1017	330/338	frameshift_variant c.989dupA p.Asn330fs		hypothetical protein
DW-38-S055-SA	NZ14487wild-type (Bactroban-1)	ARS14487_Chromosome	2600970	ins	A	AT	AT:8 A:0
DW-38-S055-SA	NZ14487wild-type (Bactroban-1)	ARS14487_Chromosome	2790195	ins	C	CT	CT:15 C:0
DW-38-S056-SA	NZ14487wild-type (Bactroban-2)	ARS14487_Chromosome	207430	ins	C	CA	CA:12 C:0
DW-38-S056-SA	NZ14487wild-type (Bactroban-2)	ARS14487_Chromosome	1336007	ins	G	GT	GT:10 G:0
DW-38-S056-SA	NZ14487wild-type (Bactroban-2)	ARS14487_Chromosome	1437532	ins	T	TA	TA:11 T:0
DW-38-S056-SA	NZ14487wild-type (Bactroban-2)	ARS14487_Chromosome	1555030	ins	C	CT	CT:16 C:0
DW-38-S056-SA	NZ14487wild-type (Bactroban-2)	ARS14487_Chromosome	1919642	ins	A	AT	AT:11 A:0	CDS	-	989/1017	330/338	frameshift_variant c.989dupA p.Asn330fs		hypothetical protein
DW-38-S056-SA	NZ14487wild-type (Bactroban-2)	ARS14487_Chromosome	1941420	ins	G	GT	GT:11 G:0
DW-38-S056-SA	NZ14487wild-type (Bactroban-2)	ARS14487_Chromosome	2749153	snp	C	A	A:17 C:0	Polymorphism	+			intergenic_region n.2749153C>A
DW-38-S057-SA	NZ14487wild-type (Bactroban-3)	ARS14487_Chromosome	979435	ins	A	AT	AT:10 A:0	CDS	+	648/651	216/216	frameshift_variant c.647dupT p.Leu216fs		major facilitator superfamily protein
DW-38-S057-SA	NZ14487wild-type (Bactroban-3)	ARS14487_Chromosome	1336007	ins	G	GT	GT:14 G:0
DW-38-S057-SA	NZ14487wild-type (Bactroban-3)	ARS14487_Chromosome	1437532	ins	T	TA	TA:13 T:0
DW-38-S057-SA	NZ14487wild-type (Bactroban-3)	ARS14487_Chromosome	2790195	ins	C	CT	CT:13 C:0
DW-38-S058-SA	NZ14487wild-type (Bactroban-4)	ARS14487_Chromosome	207430	ins	C	CA	CA:14 C:0
DW-38-S058-SA	NZ14487wild-type (Bactroban-4)	ARS14487_Chromosome	593563	ins	G	GA	GA:15 G:0
DW-38-S058-SA	NZ14487wild-type (Bactroban-4)	ARS14487_Chromosome	979435	ins	A	AT	AT:14 A:0	CDS	+	648/651	216/216	frameshift_variant c.647dupT p.Leu216fs		major facilitator superfamily protein
DW-38-S058-SA	NZ14487wild-type (Bactroban-4)	ARS14487_Chromosome	1336007	ins	G	GT	GT:17 G:0
DW-38-S058-SA	NZ14487wild-type (Bactroban-4)	ARS14487_Chromosome	1437532	ins	T	TA	TA:24 T:0
DW-38-S058-SA	NZ14487wild-type (Bactroban-4)	ARS14487_Chromosome	1555030	ins	C	CT	CT:23 C:0
DW-38-S058-SA	NZ14487wild-type (Bactroban-4)	ARS14487_Chromosome	1555160	ins	G	GT	GT:10 G:0
DW-38-S058-SA	NZ14487wild-type (Bactroban-4)	ARS14487_Chromosome	1919642	ins	A	AT	AT:13 A:0	CDS	-	989/1017	330/338	frameshift_variant c.989dupA p.Asn330fs		hypothetical protein
DW-38-S058-SA	NZ14487wild-type (Bactroban-4)	ARS14487_Chromosome	1941420	ins	G	GT	GT:9 G:0
DW-38-S058-SA	NZ14487wild-type (Bactroban-4)	ARS14487_Chromosome	2749153	snp	C	A	A:35 C:0	Polymorphism	+			intergenic_region n.2749153C>A
DW-38-S058-SA	NZ14487wild-type (Bactroban-4)	ARS14487_Chromosome	2790195	ins	C	CT	CT:12 C:0
DW-38-S058-SA	NZ14487wild-type (Bactroban-4)	ARS14487_Chromosome	2600970	ins	A	AT	AT:10 A:0
DW-38-S058-SA	NZ14487wild-type (Bactroban-4)	ARS14487_Chromosome	2749153	snp	C	A	A:19 C:0	Polymorphism	+			intergenic_region n.2749153C>A
DW-38-S059-SA	NZ14487wild-type (Bactroban-5)	ARS14487_Chromosome	207430	ins	C	CA	CA:11 C:0
DW-38-S059-SA	NZ14487wild-type (Bactroban-5)	ARS14487_Chromosome	979435	ins	A	AT	AT:12 A:0	CDS	+	648/651	216/216	frameshift_variant c.647dupT p.Leu216fs		major facilitator superfamily protein
DW-38-S059-SA	NZ14487wild-type (Bactroban-5)	ARS14487_Chromosome	1437532	ins	T	TA	TA:13 T:0
DW-38-S059-SA	NZ14487wild-type (Bactroban-5)	ARS14487_Chromosome	1495186	snp	C	T	T:44 C:0
DW-38-S059-SA	NZ14487wild-type (Bactroban-5)	ARS14487_Chromosome	1534535	snp	T	C	C:219 T:0	CDS	-	63/960	21/319	missense_variant c.63A>G p.Ile21Met	gerCC	iron (Fe3+) ABC superfamily ATP binding cassettetransporter, membrane protein
DW-38-S060-SA	NZ14487fusC::fusC	ARS14487_Chromosome	52540	snp	G	C	C:13 G:0	Polymorphism	+	237/639	79/212	synonymous_variant c.237G>C p.Val79Val	fusC	Fibronectin-binding protein (FBP)
DW-38-S060-SA	NZ14487fusC::fusC	ARS14487_Chromosome	207430	ins	C	CA	CA:10 C:0
DW-38-S060-SA	NZ14487fusC::fusC	ARS14487_Chromosome	1336007	ins	G	GT	GT:14 G:0
DW-38-S060-SA	NZ14487fusC::fusC	ARS14487_Chromosome	1555030	ins	C	CT	CT:13 C:0
DW-38-S007-SA	NZ14487mupA::mupA	ARS14487_Chromosome	207430	ins	C	CA	CA:12 C:0
DW-38-S007-SA	NZ14487mupA::mupA	ARS14487_Chromosome	593563	ins	G	GA	GA:32 G:0
DW-38-S007-SA	NZ14487mupA::mupA	ARS14487_Chromosome	979435	ins	A	AT	AT:27 A:0	CDS	+	648/651	216/216	frameshift_variant c.647dupT p.Leu216fs		major facilitator superfamily protein
DW-38-S007-SA	NZ14487mupA::mupA	ARS14487_Chromosome	1336007	ins	G	GT	GT:11 G:0
DW-38-S007-SA	NZ14487mupA::mupA	ARS14487_Chromosome	1437532	ins	T	TA	TA:17 T:0
DW-38-S007-SA	NZ14487mupA::mupA	ARS14487_Chromosome	1555030	ins	C	CT	CT:22 C:0
DW-38-S007-SA	NZ14487mupA::mupA	ARS14487_Chromosome	1555160	ins	G	GT	GT:11 G:0
DW-38-S007-SA	NZ14487mupA::mupA	ARS14487_Chromosome	1919642	ins	A	AT	AT:14 A:0	CDS	-	989/1017	330/338	frameshift_variant c.989dupA p.Asn330fs		hypothetical protein
DW-38-S007-SA	NZ14487mupA::mupA	ARS14487_Chromosome	1941420	ins	G	GT	GT:17 G:0
DW-38-S007-SA	NZ14487mupA::mupA	ARS14487_Chromosome	2600970	ins	A	AT	AT:20 A:0
DW-38-S007-SA	NZ14487mupA::mupA	ARS14487_Chromosome	2790195	ins	C	CT	CT:29 C:0
DW-38-S007-SA	NZ14487mupA::mupA	ARS14487_Plasmid-01	16621	snp	T	G	G:871 T:1	CDS	+	1509/3075	503/1024	synonymous_variant c.1509T>G p.Ser503Ser	ileS_2	isoleucyl-tRNA synthetase
DW-38-S009-SA	NZ14487fusC::fusC(Fucidin-1)	ARS14487_Chromosome	52540	snp	G	C	C:21 G:0	Polymorphism	+	237/639	79/212	synonymous_variant c.237G>C p.Val79Val	fusC	Fibronectin-binding protein (FBP)
DW-38-S009-SA	NZ14487fusC::fusC(Fucidin-1)	ARS14487_Chromosome	207430	ins	C	CA	CA:10 C:0
DW-38-S009-SA	NZ14487fusC::fusC(Fucidin-1)	ARS14487_Chromosome	593563	ins	G	GA	GA:15 G:0
DW-38-S009-SA	NZ14487fusC::fusC(Fucidin-1)	ARS14487_Chromosome	979435	ins	A	AT	AT:17 A:0	CDS	+	648/651	216/216	frameshift_variant c.647dupT p.Leu216fs		major facilitator superfamily protein
DW-38-S009-SA	NZ14487fusC::fusC(Fucidin-1)	ARS14487_Chromosome	1437532	ins	T	TA	TA:19 T:0
DW-38-S009-SA	NZ14487fusC::fusC(Fucidin-1)	ARS14487_Chromosome	1555030	ins	C	CT	CT:13 C:0
DW-38-S009-SA	NZ14487fusC::fusC(Fucidin-1)	ARS14487_Chromosome	1922831	ins	A	AT	AT:17 A:0	CDS	-	477/492	159/163	frameshift_variant c.477dupA p.Tyr160fs		hypothetical protein
DW-38-S009-SA	NZ14487fusC::fusC(Fucidin-1)	ARS14487_Chromosome	1931582	ins	A	AT	AT:12 A:0
DW-38-S009-SA	NZ14487fusC::fusC(Fucidin-1)	ARS14487_Chromosome	2749153	snp	C	A	A:22 C:0	Polymorphism	+			intergenic_region n.2749153C>A
DW-38-S009-SA	NZ14487fusC::fusC(Fucidin-1)	ARS14487_Chromosome	2790195	ins	C	CT	CT:10 C:0
DW-38-S010-SA	NZ14487fusC::fusC(Fucidin-2)	ARS14487_Chromosome	52540	snp	G	C	C:25 G:0	Polymorphism	+	237/639	79/212	synonymous_variant c.237G>C p.Val79Val	fusC	Fibronectin-binding protein (FBP)
DW-38-S010-SA	NZ14487fusC::fusC(Fucidin-2)	ARS14487_Chromosome	207430	ins	C	CA	CA:10 C:0
DW-38-S010-SA	NZ14487fusC::fusC(Fucidin-2)	ARS14487_Chromosome	593563	ins	G	GA	GA:12 G:0
DW-38-S010-SA	NZ14487fusC::fusC(Fucidin-2)	ARS14487_Chromosome	1437532	ins	T	TA	TA:22 T:0
DW-38-S010-SA	NZ14487fusC::fusC(Fucidin-2)	ARS14487_Chromosome	1555030	ins	C	CT	CT:17 C:0
DW-38-S010-SA	NZ14487fusC::fusC(Fucidin-2)	ARS14487_Chromosome	1555160	ins	G	GT	GT:13 G:0
DW-38-S010-SA	NZ14487fusC::fusC(Fucidin-2)	ARS14487_Chromosome	1931582	ins	A	AT	AT:10 A:0
DW-38-S010-SA	NZ14487fusC::fusC(Fucidin-2)	ARS14487_Chromosome	2749153	snp	C	A	A:16 C:0	Polymorphism	+			intergenic_region n.2749153C>A
DW-38-S010-SA	NZ14487fusC::fusC(Fucidin-2)	ARS14487_Chromosome	2790195	ins	C	CT	CT:14 C:0
DW-38-S011-SA	NZ14487fusC::fusC(Fucidin-3)	ARS14487_Chromosome	52540	snp	G	C	C:39 G:0	Polymorphism	+	237/639	79/212	synonymous_variant c.237G>C p.Val79Val	fusC	Fibronectin-binding protein (FBP)
DW-38-S011-SA	NZ14487fusC::fusC(Fucidin-3)	ARS14487_Chromosome	207430	ins	C	CA	CA:19 C:0
DW-38-S011-SA	NZ14487fusC::fusC(Fucidin-3)	ARS14487_Chromosome	593563	ins	G	GA	GA:16 G:0
DW-38-S011-SA	NZ14487fusC::fusC(Fucidin-3)	ARS14487_Chromosome	979435	ins	A	AT	AT:11 A:0	CDS	+	648/651	216/216	frameshift_variant c.647dupT p.Leu216fs		major facilitator superfamily protein
DW-38-S011-SA	NZ14487fusC::fusC(Fucidin-3)	ARS14487_Chromosome	1336007	ins	G	GT	GT:13 G:0
DW-38-S011-SA	NZ14487fusC::fusC(Fucidin-3)	ARS14487_Chromosome	1418047	del	CGGTGCGTTAAGTGTTTTA	C	C:288 CGGTGCGTTAAGTGTTTTA:0	CDS	+	977/1815	326/604	disruptive_inframe_deletion c.977_994delCGTTAAGTGTTTTAGGTG p.Ala326_Gly331del		Oligoendopeptidase F
DW-38-S011-SA	NZ14487fusC::fusC(Fucidin-3)	ARS14487_Chromosome	1437532	ins	T	TA	TA:16 T:0
DW-38-S011-SA	NZ14487fusC::fusC(Fucidin-3)	ARS14487_Chromosome	1555030	ins	C	CT	CT:23 C:0
DW-38-S011-SA	NZ14487fusC::fusC(Fucidin-3)	ARS14487_Chromosome	1555160	ins	G	GT	GT:16 G:0
DW-38-S011-SA	NZ14487fusC::fusC(Fucidin-3)	ARS14487_Chromosome	1919642	ins	A	AT	AT:13 A:0	CDS	-	989/1017	330/338	frameshift_variant c.989dupA p.Asn330fs		hypothetical protein
DW-38-S011-SA	NZ14487fusC::fusC(Fucidin-3)	ARS14487_Chromosome	1941420	ins	G	GT	GT:16 G:0
DW-38-S011-SA	NZ14487fusC::fusC(Fucidin-3)	ARS14487_Chromosome	2749153	snp	C	A	A:18 C:0	Polymorphism	+			intergenic_region n.2749153C>A
DW-38-S011-SA	NZ14487fusC::fusC(Fucidin-3)	ARS14487_Chromosome	2790195	ins	C	CT	CT:17 C:0
DW-38-S012-SA	NZ14487fusC::fusC(Fucidin-4)	ARS14487_Chromosome	52540	snp	G	C	C:28 G:0	Polymorphism	+	237/639	79/212	synonymous_variant c.237G>C p.Val79Val	fusC	Fibronectin-binding protein (FBP)
DW-38-S012-SA	NZ14487fusC::fusC(Fucidin-4)	ARS14487_Chromosome	593563	ins	G	GA	GA:17 G:0
DW-38-S012-SA	NZ14487fusC::fusC(Fucidin-4)	ARS14487_Chromosome	979435	ins	A	AT	AT:24 A:0	CDS	+	648/651	216/216	frameshift_variant c.647dupT p.Leu216fs		major facilitator superfamily protein
DW-38-S012-SA	NZ14487fusC::fusC(Fucidin-4)	ARS14487_Chromosome	1555030	ins	C	CT	CT:19 C:0
DW-38-S012-SA	NZ14487fusC::fusC(Fucidin-4)	ARS14487_Chromosome	1555160	ins	G	GT	GT:21 G:0
DW-38-S012-SA	NZ14487fusC::fusC(Fucidin-4)	ARS14487_Chromosome	1941420	ins	G	GT	GT:13 G:0
DW-38-S012-SA	NZ14487fusC::fusC(Fucidin-4)	ARS14487_Chromosome	2749153	snp	C	A	A:25 C:0	Polymorphism	+			intergenic_region n.2749153C>A
DW-38-S012-SA	NZ14487fusC::fusC(Fucidin-4)	ARS14487_Chromosome	2790195	ins	C	CT	CT:17 C:0
DW-38-S013-SA	NZ14487fusC::fusC(Fucidin-5)	ARS14487_Chromosome	52540	snp	G	C	C:24 G:0	Polymorphism	+	237/639	79/212	synonymous_variant c.237G>C p.Val79Val	fusC	Fibronectin-binding protein (FBP)
DW-38-S013-SA	NZ14487fusC::fusC(Fucidin-5)	ARS14487_Chromosome	593563	ins	G	GA	GA:12 G:0
DW-38-S013-SA	NZ14487fusC::fusC(Fucidin-5)	ARS14487_Chromosome	1437532	ins	T	TA	TA:19 T:0
DW-38-S013-SA	NZ14487fusC::fusC(Fucidin-5)	ARS14487_Chromosome	1555030	ins	C	CT	CT:17 C:0
DW-38-S013-SA	NZ14487fusC::fusC(Fucidin-5)	ARS14487_Chromosome	1919642	ins	A	AT	AT:11 A:1	CDS	-	989/1017	330/338	frameshift_variant c.989dupA p.Asn330fs		hypothetical protein
DW-38-S013-SA	NZ14487fusC::fusC(Fucidin-5)	ARS14487_Chromosome	1941420	ins	G	GT	GT:12 G:0
DW-38-S013-SA	NZ14487fusC::fusC(Fucidin-5)	ARS14487_Chromosome	2600970	ins	A	AT	AT:10 A:0
DW-38-S013-SA	NZ14487fusC::fusC(Fucidin-5)	ARS14487_Chromosome	2749153	snp	C	A	A:19 C:0	Polymorphism	+			intergenic_region n.2749153C>A
DW-38-S024-SA	NZ14487mupA::mupA(Bactroban-1)	ARS14487_Chromosome	207430	ins	C	CA	CA:17 C:0
DW-38-S024-SA	NZ14487mupA::mupA(Bactroban-1)	ARS14487_Chromosome	979435	ins	A	AT	AT:21 A:0	CDS	+	648/651	216/216	frameshift_variant c.647dupT p.Leu216fs		major facilitator superfamily protein
DW-38-S024-SA	NZ14487mupA::mupA(Bactroban-1)	ARS14487_Chromosome	1336007	ins	G	GT	GT:16 G:0
DW-38-S024-SA	NZ14487mupA::mupA(Bactroban-1)	ARS14487_Chromosome	1437532	ins	T	TA	TA:10 T:0
DW-38-S024-SA	NZ14487mupA::mupA(Bactroban-1)	ARS14487_Chromosome	1555030	ins	C	CT	CT:15 C:0
DW-38-S024-SA	NZ14487mupA::mupA(Bactroban-1)	ARS14487_Chromosome	2600970	ins	A	AT	AT:11 A:0
DW-38-S024-SA	NZ14487mupA::mupA(Bactroban-1)	ARS14487_Plasmid-01	16621	snp	T	G	G:569 T:1	CDS	+	1509/3075	503/1024	synonymous_variant c.1509T>G p.Ser503Ser	ileS_2	isoleucyl-tRNA synthetase
DW-38-S025-SA	NZ14487mupA::mupA(Bactroban-2)	ARS14487_Chromosome	207430	ins	C	CA	CA:10 C:0
DW-38-S025-SA	NZ14487mupA::mupA(Bactroban-2)	ARS14487_Chromosome	593563	ins	G	GA	GA:15 G:0
DW-38-S025-SA	NZ14487mupA::mupA(Bactroban-2)	ARS14487_Chromosome	979435	ins	A	AT	AT:12 A:0	CDS	+	648/651	216/216	frameshift_variant c.647dupT p.Leu216fs		major facilitator superfamily protein
DW-38-S025-SA	NZ14487mupA::mupA(Bactroban-2)	ARS14487_Chromosome	1336007	ins	G	GT	GT:12 G:0
DW-38-S025-SA	NZ14487mupA::mupA(Bactroban-2)	ARS14487_Chromosome	1437532	ins	T	TA	TA:14 T:0
DW-38-S025-SA	NZ14487mupA::mupA(Bactroban-2)	ARS14487_Chromosome	1555030	ins	C	CT	CT:19 C:0
DW-38-S025-SA	NZ14487mupA::mupA(Bactroban-2)	ARS14487_Chromosome	1555160	ins	G	GT	GT:12 G:0
DW-38-S025-SA	NZ14487mupA::mupA(Bactroban-2)	ARS14487_Chromosome	1941420	ins	G	GT	GT:10 G:0
DW-38-S025-SA	NZ14487mupA::mupA(Bactroban-2)	ARS14487_Chromosome	2790195	ins	C	CT	CT:14 C:0
DW-38-S025-SA	NZ14487mupA::mupA(Bactroban-2)	ARS14487_Plasmid-01	16621	snp	T	G	G:661 T:1	CDS	+	1509/3075	503/1024	synonymous_variant c.1509T>G p.Ser503Ser	ileS_2	isoleucyl-tRNA synthetase
DW-38-S026-SA	NZ14487mupA::mupA(Bactroban-3)	ARS14487_Chromosome	593563	ins	G	GA	GA:13 G:1
DW-38-S026-SA	NZ14487mupA::mupA(Bactroban-3)	ARS14487_Chromosome	979435	ins	A	AT	AT:11 A:0	CDS	+	648/651	216/216	frameshift_variant c.647dupT p.Leu216fs		major facilitator superfamily protein
DW-38-S026-SA	NZ14487mupA::mupA(Bactroban-3)	ARS14487_Chromosome	1336007	ins	G	GT	GT:14 G:0
DW-38-S026-SA	NZ14487mupA::mupA(Bactroban-3)	ARS14487_Chromosome	1437532	ins	T	TA	TA:20 T:0
DW-38-S026-SA	NZ14487mupA::mupA(Bactroban-3)	ARS14487_Chromosome	1555030	ins	C	CT	CT:14 C:0
DW-38-S026-SA	NZ14487mupA::mupA(Bactroban-3)	ARS14487_Chromosome	1555160	ins	G	GT	GT:13 G:0
DW-38-S026-SA	NZ14487mupA::mupA(Bactroban-3)	ARS14487_Chromosome	1919642	ins	A	AT	AT:10 A:0	CDS	-	989/1017	330/338	frameshift_variant c.989dupA p.Asn330fs		hypothetical protein
DW-38-S026-SA	NZ14487mupA::mupA(Bactroban-3)	ARS14487_Chromosome	1922831	ins	A	AT	AT:10 A:0	CDS	-	477/492	159/163	frameshift_variant c.477dupA p.Tyr160fs		hypothetical protein
DW-38-S026-SA	NZ14487mupA::mupA(Bactroban-3)	ARS14487_Chromosome	2790195	ins	C	CT	CT:23 C:0
DW-38-S026-SA	NZ14487mupA::mupA(Bactroban-3)	ARS14487_Plasmid-01	16621	snp	T	G	G:733 T:1	CDS	+	1509/3075	503/1024	synonymous_variant c.1509T>G p.Ser503Ser	ileS_2	isoleucyl-tRNA synthetase
DW-38-S027-SA	NZ14487mupA::mupA(Bactroban-4)	ARS14487_Chromosome	207430	ins	C	CA	CA:43 C:0
DW-38-S027-SA	NZ14487mupA::mupA(Bactroban-4)	ARS14487_Chromosome	593563	ins	G	GA	GA:52 G:0
DW-38-S027-SA	NZ14487mupA::mupA(Bactroban-4)	ARS14487_Chromosome	979435	ins	A	AT	AT:62 A:0	CDS	+	648/651	216/216	frameshift_variant c.647dupT p.Leu216fs		major facilitator superfamily protein
DW-38-S027-SA	NZ14487mupA::mupA(Bactroban-4)	ARS14487_Chromosome	1336007	ins	G	GT	GT:45 G:0
DW-38-S027-SA	NZ14487mupA::mupA(Bactroban-4)	ARS14487_Chromosome	1437532	ins	T	TA	TA:61 T:0
DW-38-S027-SA	NZ14487mupA::mupA(Bactroban-4)	ARS14487_Chromosome	1555030	ins	C	CT	CT:46 C:0
DW-38-S027-SA	NZ14487mupA::mupA(Bactroban-4)	ARS14487_Chromosome	1555160	ins	G	GT	GT:26 G:0
DW-38-S027-SA	NZ14487mupA::mupA(Bactroban-4)	ARS14487_Chromosome	1919642	ins	A	AT	AT:40 A:0	CDS	-	989/1017	330/338	frameshift_variant c.989dupA p.Asn330fs		hypothetical protein
DW-38-S027-SA	NZ14487mupA::mupA(Bactroban-4)	ARS14487_Chromosome	1922831	ins	A	AT	AT:34 A:0	CDS	-	477/492	159/163	frameshift_variant c.477dupA p.Tyr160fs		hypothetical protein
DW-38-S027-SA	NZ14487mupA::mupA(Bactroban-4)	ARS14487_Chromosome	1931582	ins	A	AT	AT:20 A:0
DW-38-S027-SA	NZ14487mupA::mupA(Bactroban-4)	ARS14487_Chromosome	1941420	ins	G	GT	GT:26 G:1
DW-38-S027-SA	NZ14487mupA::mupA(Bactroban-4)	ARS14487_Chromosome	2600970	ins	A	AT	AT:49 A:0
DW-38-S027-SA	NZ14487mupA::mupA(Bactroban-4)	ARS14487_Chromosome	2790195	ins	C	CT	CT:50 C:0
DW-38-S027-SA	NZ14487mupA::mupA(Bactroban-4)	ARS14487_Plasmid-01	16621	snp	T	G	G:1444 T:1	CDS	+	1509/3075	503/1024	synonymous_variant c.1509T>G p.Ser503Ser	ileS_2	isoleucyl-tRNA synthetase
DW-38-S028-SA	NZ14487mupA::mupA(Bactroban-5)	ARS14487_Chromosome	207430	ins	C	CA	CA:11 C:0
DW-38-S028-SA	NZ14487mupA::mupA(Bactroban-5)	ARS14487_Chromosome	979435	ins	A	AT	AT:15 A:0	CDS	+	648/651	216/216	frameshift_variant c.647dupT p.Leu216fs		major facilitator superfamily protein
DW-38-S028-SA	NZ14487mupA::mupA(Bactroban-5)	ARS14487_Chromosome	1336007	ins	G	GT	GT:24 G:0
DW-38-S028-SA	NZ14487mupA::mupA(Bactroban-5)	ARS14487_Chromosome	1437532	ins	T	TA	TA:17 T:0
DW-38-S028-SA	NZ14487mupA::mupA(Bactroban-5)	ARS14487_Chromosome	1555030	ins	C	CT	CT:31 C:0
DW-38-S028-SA	NZ14487mupA::mupA(Bactroban-5)	ARS14487_Chromosome	1555160	ins	G	GT	GT:20 G:0
DW-38-S028-SA	NZ14487mupA::mupA(Bactroban-5)	ARS14487_Chromosome	1931582	ins	A	AT	AT:14 A:0
DW-38-S028-SA	NZ14487mupA::mupA(Bactroban-5)	ARS14487_Chromosome	1941420	ins	G	GT	GT:14 G:0
DW-38-S028-SA	NZ14487mupA::mupA(Bactroban-5)	ARS14487_Chromosome	2409835	snp	A	G	G:141 A:0	CDS	-	1243/1380	415/459	missense_variant c.1243T>C p.Phe415Leu		APC family amino acid-polyamine-organocation transporter
DW-38-S028-SA	NZ14487mupA::mupA(Bactroban-5)	ARS14487_Chromosome	2790195	ins	C	CT	CT:16 C:0
DW-38-S028-SA	NZ14487mupA::mupA(Bactroban-5)	ARS14487_Plasmid-01	16621	snp	T	G	G:742 T:1	CDS	+	1509/3075	503/1024	synonymous_variant c.1509T>G p.Ser503Ser	ileS_2	isoleucyl-tRNA synthetase
DW-38-S061-SA	NZAK3wild-type	N
DW-38-S062-SA	NZAK3fusC	N
DW-38-S063-SA	NZAK3wild-type (Fucidin-1)	N
DW-38-S064-SA	NZAK3wild-type (Fucidin-2)	N
DW-38-S065-SA	NZAK3wild-type (Fucidin-3)	N
DW-38-S066-SA	NZAK3wild-type (Fucidin-4)	N
DW-38-S067-SA	NZAK3wild-type (Fucidin-5)	NZ_LT009690	158251	snp	T	C	C:196 T:0	CDS	+	88/1146	30/381	missense_variant c.88T>C p.Phe30Leu		UDP-N-acetylglucosamine 2-epimerase (non-hydrolyzing)
DW-38-S003-SA	NZAK3fusC::fusC	NZ_LT009690	58348	snp	G	C	C:42 G:0	CDS	+	237/639	79/212	synonymous_variant c.237G>C p.Val79Val	fusC	fusidic acid resistance EF-G-binding protein FusC
DW-38-S019-SA	NZAK3fusC::fusC(Fucidin-1)	NZ_LT009690	58348	snp	G	C	C:72 G:0	CDS	+	237/639	79/212	synonymous_variant c.237G>C p.Val79Val	fusC	fusidic acid resistance EF-G-binding protein FusC
DW-38-S020-SA	NZAK3fusC::fusC(Fucidin-2)	NZ_LT009690	58348	snp	G	C	C:26 G:0	CDS	+	237/639	79/212	synonymous_variant c.237G>C p.Val79Val	fusC	fusidic acid resistance EF-G-binding protein FusC
DW-38-S021-SA	NZAK3fusC::fusC(Fucidin-3)	NZ_LT009690	58348	snp	G	C	C:24 G:0	CDS	+	237/639	79/212	synonymous_variant c.237G>C p.Val79Val	fusC	fusidic acid resistance EF-G-binding protein FusC
DW-38-S022-SA	NZAK3fusC::fusC(Fucidin-4)	NZ_LT009690	34624	ins	G	GT	GT:39 G:0	CDS	-	822/973	274/323	frameshift_variant c.822dupA p.Leu275fs		hypothetical protein
DW-38-S022-SA	NZAK3fusC::fusC(Fucidin-4)	NZ_LT009690	58348	snp	G	C	C:21 G:0	CDS	+	237/639	79/212	synonymous_variant c.237G>C p.Val79Val	fusC	fusidic acid resistance EF-G-binding protein FusC
DW-38-S022-SA	NZAK3fusC::fusC(Fucidin-4)	NZ_LT009690	2681927	snp	G	A	A:200 G:0
DW-38-S023-SA	NZAK3fusC::fusC(Fucidin-5)	NZ_LT009690	58348	snp	G	C	C:17 G:0	CDS	+	237/639	79/212	synonymous_variant c.237G>C p.Val79Val	fusC	fusidic acid resistance EF-G-binding protein FusC
